# Supplementary material for: Octopus-Inspired Soft Robot for Slow Drug Release
Source: Biomimetics (Basel). 2024 Jun 4;9(6):340. doi: 10.3390/biomimetics9060340 (PMC11202092; doi:10.3390/biomimetics9060340)
Supplement: Supplementary file 1 [file biomimetics-09-00340-s001.zip]

Archive with 10 entries (10 files):
- Supporting information.pdf
- Video S1. Quick scroll.mp4
- Video S2. Flat roll.mp4
- Video S3. Against gravity roll.mp4
- Video S4. Tumble climb.mp4
- Video S5. Tumble swim.mp4
- Video S6. Robot released from the capsule.mp4
- Video S7. Robotic motion, adsorption and separation in the stomach.mp4
- Video S8. Continuous drug delivery.mp4
- Video S9. Remove the button cell.mp4
